# Supplementary material for: Exogenous TiO2 Nanoparticles Alleviate Cd Toxicity by Reducing Cd Uptake and Regulating Plant Physiological Activity and Antioxidant Defense Systems in Rice (Oryza sativa L.)
Source: Metabolites. 2023 Jun 19;13(6):765. doi: 10.3390/metabo13060765 (PMC10303181; doi:10.3390/metabo13060765)
Supplement: Supplementary file 1 [file metabolites-13-00765-s001.zip]

Archive with 1 entries (1 files):
- metabolites-2372533-supplementary.pdf
